# Supplementary material for: Western diet induces iron-dependent enteric neurodegeneration via ferroptosis
Source: J Clin Invest. 2026 Apr 21;136(11):e196113. doi: 10.1172/JCI196113 (PMC13221235; doi:10.1172/JCI196113)
Supplement: Supporting data values [file jci-136-196113-s208.xlsx]

## Sheet: Figure 1A
1A-Bulk RNA seq data
gene_id	P10_PA01	P10_PA02	P10_PA03	P10_PA04	P10_PA05	P10_PA06	P10_Veh01	P10_Veh02	P10_Veh03	P10_Veh04	P10_Veh05	P10_Veh06	PA_treatment	PA_control	log2FoldChange	pvalue	padj	gene_name
ENSMUSG00000022797	14875.2	14473.4	13240.6	13625.5	13823.3	13847.1	4927.91	5140.98	3766.42	4704.96	4611.34	4800.59	13980.8	4658.7	1.58548	1.64554e-111	2.06949e-109	Tfrc
ENSMUSG00000023030	5123.77	5129.05	5605.76	4885	4751.54	5020.41	2253.62	2409.95	2387.69	2294.17	2352.41	2354.5	5085.92	2342.06	1.11874	3.21744e-96	3.09429e-94	Slc11a2/DMT1
ENSMUSG00000022094	3348.46	3218.06	3480.45	3432.85	3497.78	3464.44	1581.7	1332.85	1164.56	1547.8	1351.86	1542.38	3407.01	1420.19	1.26234	1.27676e-61	5.61998e-60	Slc39a14/zip14
ENSMUSG00000024661	17081.6	16867.3	16405	15311.7	15036.9	14345.5	21938.5	20213.9	27562.1	20432	18815.2	17878	15841.3	21140	-0.416325	5.15724e-06	1.71426e-05	Fth1
ENSMUSG00000091313	31.37	19.364	20.9287	26.4799	29.8516	29.82	15.8588	4.66683	6.69289	21.4583	0	16.21	26.3024	10.8145	1.27317	0.0096975	0.0213881	Fth-ps2
ENSMUSG00000050708	16005.7	16811.6	14449.2	18759.4	19097.8	15960.1	9572.03	9995.41	14283.5	9072.19	9260.68	8596.16	16847.3	10130	0.733858	1.33269e-11	6.88108e-11	Ftl1
ENSMUSG00000006611	24.3989	35.0973	41.8574	32.835	20.5873	22.365	50.0804	94.2699	91.1906	72.7716	78.0712	93.2074	29.5235	79.9318	-1.43788	7.59248e-09	3.2224e-08	Hfe
ENSMUSG00000032293	5415.39	5419.51	5690.52	5532.17	5334.16	5503.91	4689.19	4471.75	2921.45	5279.67	4691.46	5112.63	5482.61	4527.69	0.276155	0.00870865	0.0193903	Ireb2
ENSMUSG00000020142	1409.33	1429.31	1424.2	1494.52	1387.58	1370.65	3255.22	3411.45	3172.43	3424	3539.91	3167.43	1419.27	3328.41	-1.22938	2.22336e-114	2.94164e-112	Slc1a4
ENSMUSG00000075706	6060.22	6912.96	5887.25	5736.6	5567.83	5313.28	11362.4	10687	13071.2	9400.6	9228.84	8855.52	5913.02	10434.3	-0.8195	2.90016e-18	2.21347e-17	Gpx4
ENSMUSG00000010095	37874.1	39011.3	39588.8	36463.8	35565.6	33565.6	14602.6	15737.5	17451.7	14376.1	14820.2	14879.1	37011.5	15311.2	1.27335	6.03855e-91	5.19611e-89	Slc3a2
ENSMUSG00000015839	2760.56	2985.69	2738.52	2895.84	3009.86	2553.87	3421.32	3358.25	3421.74	3263.53	3158.8	3310.89	2824.06	3322.42	-0.234703	2.95189e-05	9.12682e-05	Nfe2l2
ENSMUSG00000020892	166.145	107.713	146.501	174.767	185.286	248.145	23.3708	11.2004	1.67322	14.9275	6.16351	11.347	171.426	11.4471	3.89841	1.11246e-34	1.84116e-33	Aloxe3
ENSMUSG00000032818	9.29482	8.47177	0	0	0	5.32499	0	0	0	0	0	0	3.8486	0	4.54467	0.0121735	0.0263639	Loxhd1
ENSMUSG00000032807	0	0	10.4644	4.23678	0	2.13	0	0	0	0	0	0	2.80519	0	4.09907	0.0372284	0.0724655	Alox12b
ENSMUSG00000025911	18.5896	20.5743	31.3931	31.7758	26.7635	12.78	147.737	96.1367	116.289	93.2969	120.189	89.1549	23.646	110.467	-2.21911	5.89623e-20	4.87921e-19	Adhfe1
ENSMUSG00000003617	755.204	789.085	796.338	693.772	671.145	503.745	1182.73	1104.17	800.637	1216.59	1315.91	1167.12	701.548	1131.19	-0.689262	1.94754e-08	8.00021e-08	Cp
ENSMUSG00000025993	116.185	106.502	80.5756	116.511	139.993	92.6549	173.612	201.607	168.995	228.577	218.805	149.132	108.737	190.121	-0.803814	7.84255e-07	2.82957e-06	Slc40a1/ferroportin

## Sheet: Figure 1B
1B-RT-PCR
TfR1	Veh	PA		DMT-1	Veh	PA		GPX-4	Veh	PA		IL-6	Veh	PA		SLC40A1	Veh	PA
	1.13985	2.12249			0.991525	2.00295			0.955724	0.523412			0.85814	4.75966			1.2789	0.486076
	0.985255	3.99765			0.810234	1.8111			0.707977	0.480565			1.08072	7.77203			0.812569	0.377768
	0.65326	2.63065			1.18276	2.21985			1.88165	0.428284			0.342064	6.26671			0.665705	0.475262
	1.47315	4.40698			0.973337	2.15807			0.925051	0.367266			1.2931	12.3364			1.07114	0.458088
	0.582818	4.14497			0.923367	1.98858			0.742704	0.391883			0.908505	8.60814			1.03294	0.371283
	1.16566	6.06436			1.11878	2.01056			0.786891	0.347915			1.51748	8.90431			1.13874	0.406896
	1	3.89452			1	2.03185			1	0.423221			1	8.10787			1	0.429229

## Sheet: Figure 1C
1C-Western blotting
Veh			PA
1.25831	1.15442	1.22347	2.41321	2.58831	2.64697
0.8195	1.03098	1.21664	2.36327	2.31674	2.75732
0.756563	0.862214	1.10848	2.81351	2.69338	2.61766
	1.04784			2.57893

## Sheet: Figure 1D
1D-Western blotting
	Veh			Fer-1			PA			PA+Fer-1
	0.685928	1.0363	1.01976	0.726343	3.49978	1.62115	1.27888	3.16326	2.82821	0.873067	1.92673	2.06203
	0.661063	1.35117	1.16654	0.694623	1.66993	1.26659	1.23546	5.19992	3.10527	0.845314	1.64284	2.62833
	0.778911	1.32457	1.6607	0.810276	1.43979	1.60646	1.3888	7.9668	3.24017	0.92475	1.82363	2.30174
		1.0761			1.48166			3.26742			1.66983

## Sheet: Figure 1E
1E- Neuronal FTH-1 expression
	Veh			Fer-1			PA			PA+Fer-1
	0.770961	1.18763	0.94646	0.923153	1.06695	1.13437	1.66824	1.59942	3.80878	1.30253	0.733554	1.27226
	0.890138	1.2919	0.961492	0.782362	0.891372	1.23347	2.34817	1.56568	2.63358	0.946553	1.1804	2.12614
	1.24377	1.40069	0.660989	0.88493	1.17428	0.766891	1.56833	1.66247	1.37839	0.810706	0.910499	1.87322
	1.21029	0.549533	1.45488	0.778937	1.87072	0.790646	1.86934	1.78638	3.12685	0.742526	0.850409	1.82917
	0.884836	0.570245	0.976179	0.773517	1.06538	0.912344	2.9929	1.30252	1.43072	0.898706	0.933688	2.79159
		1			1.00329			2.04945			1.28013
Neuronal Tubb3 expression
	Veh			Fer-1			PA			PA+Fer-1
	1.29748	1.02547	0.805981	0.811532	0.67905	0.963487	0.40334	0.432964	0.831785	0.698361	1.12694	1.00074
	1.2245	1.07058	1.31675	1.02351	0.819571	1.03892	0.880506	0.854286	0.729626	0.836517	1.038	1.13855
	0.638562	0.979292	1.29345	1.1239	1.05603	0.948284	0.676811	0.492649	1.18433	0.970858	0.972138	0.73567
	0.959724	0.785312	0.907546	1.1558	0.886113	1.44729	0.783835	0.398235	0.500337	1.09014	0.996891	1.01335
	0.941532	1.13935	0.676277	1.09915	0.950387	0.794883	0.49813	0.263842	1.07035	0.868072	1.0506	0.972528
	0.938201			0.803158	1.064			0.767029		1.05908	1.03103
		1			0.980297			0.673003			0.97644

## Sheet: Figure 1F
1F-Neuronal Tfr1 expression
	Veh			Fer-1			PA			PA+Fer-1
	1.74568	0.770033	1.65288	0.595394	1.22179	0.722075	1.95147	1.8725	0.575073	0.695123	1.16435	1.08584
	1.3335	0.600115	0.646147	0.389818	0.794567	0.697058	1.59052	1.79181	1.79252	0.977752	1.19227	0.585469
	0.545387	0.842268	0.518666	0.610794	0.775212	0.426858	2.52775	1.90697	0.841856	1.3945	1.54186	1.17281
	1.03019	0.878496	1.46036	0.712355	1.39718	0.574273	2.10967	2.05189	1.29629	0.619664	0.74395	0.60981
	0.724264	0.737741	0.576573	0.685157	1.58553	1.1569	1.04529	3.17877	1.25622	1.26308	1.11876	0.542554
	0.793272	0.69527	0.693612	0.943056	1.04184	1.02883	1.66432	1.23476	1.33932	1.42151	0.864349	0.883066
	0.827708	1.10165	0.819362	0.710611		1.47599	1.81409	1.42993	1.75023	0.797168	0.762714	1.18388
						1.10406			1.76534
									2.65562
		0.904437			0.888065			1.71488			0.981928

## Sheet: Figure 1G
1G-FeRhoNox-1
Veh			Fer-1			PA			PA+Fer-1
0.911197	0.771984	0.817796	2.72608	0.899852	0.850799	2.55201	0.496499	1.51287	1.39903	0.592666	0.437636
0.928876	1.0681	0.889004	0.963488	0.896735	0.722404	3.13268	0.994289	1.44132	0.344111	0.733432	0.798998
1.01786	1.63963	1.09423	1.36541	0.705777	0.57489	3.20603	1.01838	1.11386	1.72216	0.785643	1.13753
1.17484	1.08517	1.38934	1.16664	0.929448	0.723268	4.11358	0.895581	1.4962	1.72531	0.483654	0.834362
0.967229	0.435119	1.22019	1.53866	0.652306	0.634953	3.35333	0.888203	0.854509	1.99551	1.32646	1.13681
		0.589444				3.97005	0.867947	0.762309		0.193843
								0.936727
	1			1.02338			1.76876			0.977948

## Sheet: Figure 2A
2A-Bulk RNA seq
gene_id	P10_PA01	P10_PA02	P10_PA03	P10_PA04	P10_PA05	P10_PA06	P10_Veh01	P10_Veh02	P10_Veh03	P10_Veh04	P10_Veh05	P10_Veh06	PA_treatment	PA_control	log2FoldChange	pvalue	padj	gene_name
NEURONAL STRESS
ENSMUSG00000023484	4.64741	7.26152	2.09287	23.3023	2.05873	2.13	25.8749	34.5345	10.8759	10.2627	42.1173	14.589	6.91547	23.0424	-1.73285	0.00435694	0.0102011	Prph
ENSMUSG00000021250	640.181	620.86	462.525	784.863	1043.78	1061.8	181.124	226.808	186.564	181.929	209.559	197.762	769.001	197.291	1.9636	1.14457e-31	1.68584e-30	Fos
ENSMUSG00000020932	15.1041	9.68202	30.3466	14.8287	28.8222	18.105	0	3.73346	11.7126	0.932969	1.02725	2.4315	19.4814	3.30629	2.54422	8.93332e-05	0.000263092	Gfap
ENSMUSG00000027859	1957.72	2069.53	1816.61	2196.77	2146.22	2130	376.437	458.283	404.083	352.662	342.075	331.494	2052.81	377.506	2.44307	1.31245e-174	4.41775e-172	Ngf
ENSMUSG00000062380	399.677	457.476	447.874	353.771	297.486	320.565	596.791	579.62	762.152	634.419	537.253	479.005	379.475	598.207	-0.657829	4.29532e-07	1.58471e-06	Tubb3
ENSMUSG00000020826	259.093	323.138	351.602	212.898	248.077	267.315	859.713	766.293	701.916	733.314	822.829	803.205	277.02	781.212	-1.49647	5.2851e-40	1.08106e-38	Nos2
ENSMUSG00000028978	4.64741	8.47177	7.32505	7.41436	1.02936	1.065	18.3628	11.2004	15.8956	12.1286	27.7358	21.8835	4.99216	17.8678	-1.84913	0.000487965	0.00132131	Nos3
ENSMUSG00000015222	61.5782	56.8819	56.5075	39.1902	80.2904	96.9149	23.3708	37.3346	46.8502	38.2517	50.3354	38.0935	65.2272	39.0394	0.744654	0.00412513	0.00969904	Map2

## Sheet: Figure 2B
2B-Bulk RNA seq
gene_id	P10_PA01	P10_PA02	P10_PA03	P10_PA04	P10_PA05	P10_PA06	P10_Veh01	P10_Veh02	P10_Veh03	P10_Veh04	P10_Veh05	P10_Veh06	PA_treatment	PA_control	log2FoldChange	pvalue	padj	gene_name
ENSMUSG00000033538	5054.06	5162.94	3794.38	4571.48	4824.63	4432.53	2555.77	2541.55	3296.25	2868.88	2887.61	2630.07	4640	2796.69	0.730285	1.28255e-17	9.45144e-17	Casp4
ENSMUSG00000032688	1377.96	1164.26	1364.55	1311.28	1364.94	1433.49	972.394	886.697	681.838	970.288	995.408	920.727	1336.08	904.559	0.563476	9.15058e-10	4.15653e-09	Malt1
ENSMUSG00000028282	6323.96	5580.48	5448.79	6013.05	6088.69	6484.78	3751.85	4251.48	2515.69	4076.14	4268.23	4443.97	5989.96	3884.56	0.624909	6.77971e-09	2.88923e-08	Casp8ap2
ENSMUSG00000026029	2046.02	2057.43	1980.9	1958.45	1877.56	1947.88	2095.86	2389.42	2153.44	2120.64	2568.13	2369.09	1978.04	2282.76	-0.206565	0.00155836	0.00392833	Casp8
ENSMUSG00000028578	1466.26	1570.91	1416.87	1273.15	1273.32	1195.99	1134.32	1237.64	1135.28	1146.62	1258.38	1238.44	1366.08	1191.78	0.196525	0.010895	0.0238022	Caap1
ENSMUSG00000020484	8103.92	8262.4	7192.15	8376.11	8661.07	8844.82	1732.78	1806.06	1761.07	1318.29	1490.54	1391.63	8240.08	1583.39	2.37949	1.7e-171	5.2e-169	Xbp1
ENSMUSG00000097028	65.0637	30.2563	79.5291	42.3678	57.6444	70.2899	17.5281	24.2675	8.36611	13.9945	20.545	8.91549	57.5252	15.6028	1.89437	9.20189e-09	3.88673e-08	Ptgs2os
ENSMUSG00000025283	3513.44	3624.71	3032.57	3718.83	3487.49	3325.99	1093.42	1008.97	1236.51	1025.33	951.236	901.275	3450.5	1036.12	1.73515	4.09041e-102	4.43723e-100	Sat1
ENSMUSG00000026822	247.475	232.369	288.816	173.708	223.372	210.87	1199.42	1331.91	1688.28	1183	1187.5	1078.77	229.435	1278.15	-2.47831	3.43e-87	2.75e-85	Lcn2
ENSMUSG00000031257	4.64741	10.8923	10.4644	33.8942	6.17618	12.78	0	1.86673	6.69289	2.79891	4.10901	1.621	13.1424	2.84809	2.21466	0.00158331	0.00398903	Nox1
ENSMUSG00000035385	10113.9	10927.4	8221.85	9535.93	10635.4	9445.48	6022.16	6900.37	7068.52	5401.89	6214.88	5792.64	9813.32	6233.41	0.654666	1.79585e-15	1.1741e-14	Ccl2

## Sheet: Figure 2C
2C-PI staining intensity
Veh			Fer-1			PA			PA+Fer-1
1.40486	0.833029	0.945064	0.754625	1.1896	1.05277	1.77187	2.64951	1.4071	0.975711	0.880263	1.09336
1.09726	1.2736	0.961062	0.750319	0.788054	1.07209	2.0044	2.89275	1.54969	1.06418	0.936592	1.16026
0.942899	1.15401	0.98566	1.08001	2.2952	1.09093	1.66259	2.07719	1.48968	1.02565	0.851897	1.17499
0.79914	0.896764	0.996241	0.867936	2.12949	1.1013	0.965566	1.96468	1.37873	1.62724	0.988342	1.28343
0.755842	0.842604	0.99323	0.817659	2.06671	1.07217	1.2597	1.81737	1.46744	1.407	1.23853	1.13747
		1.11874			1.08105	0.790695		1.34381			1.15224
	1			1.20062			1.67605			1.12482
2C-No. of viable cells /PI+ DAPI+ cells/field
Veh			Fer-1			PA			PA+Fer-1
156	246	79	117	186	40	57	24	38	195	159	22
143	195	63	113	177	41	37	36	42	166	147	92
161	214	57	112	168	34	28	141	23	74	166	27
167	222	27	111	210	47	35	27	16	133	199	60
104	231	53	53	172	21	24	52	14	174	139	61
				185			62	13		129
	141.2			111.688			39.3529			121.438

[truncated: 75 more sheets: Figure 2D, Figure 2E, Figure 2F, Figure 2G, Figure 3A, Figure 3B, Figure 3C, Figure 3D, Figure 3E, Figure 4B, Figure 4C, Figure 4E, Figure 4G, Figure 4H, Figure 5A, Figure 5C, Figure 5D, Figure 6A, Figure 6B, Figure 7C …]
